# Supplementary material for: Genome-Wide Analysis of LIM Family Genes in Foxtail Millet (Setaria italica L.) and Characterization of the Role of SiWLIM2b in Drought Tolerance
Source: Int J Mol Sci. 2019 Mar 15;20(6):1303. doi: 10.3390/ijms20061303 (PMC6470693; doi:10.3390/ijms20061303)
Supplement: Supplementary file 1 [file ijms-20-01303-s001.zip › ijms-442293-Supplemental/Supplemental Table S1.xls]

## Sheet: Sheet1
	Supplementary Table S1: Locus names, amino acid residues, molecular weight (MW), isoelectric point (pI), and chromosomal location of 10 LIMs in foxtail millet .
Number	Locus Name	Sequence ID	Amino acid residues number	MW (kDa)	pI	Chromosomal Location	Subclade
1	Seita.9G201000.1	Si039559m	208	22.8759	7.49	scaffold_9:14403376..14404961 forward	PLIM2
2	Seita.9G164800.1	Si035981m	505	57.0823	5.85	scaffold_9:11088693..11095927 reverse	DA1&DAR
3	Seita.3G375500.1	Si021822m	504	57.0181	5.64	scaffold_3:47823059..47827635 reverse	DA1&DAR
4	Seita.9G459200.1	Si035471m	497	49.506	8.45	scaffold_9:50533734..50538427 reverse	DA1&DAR
5	Seita.4G050800.1	Si006257m	514	57.8622	5.98	scaffold_4:3777588..3784416 reverse	DA1&DAR
6	Seita.1G250500.1	Si020051m	197	21.3572	8.53	scaffold_1:32584810..32586442 reverse	PLIM2
7	Seita.4G104700.1	Si005693m	1441	15.4761	4.64	scaffold_4:9477113..9484661 reverse	βLIM1
8	Seita.3G353200.1	Si023315m	195	22.061	8.51	scaffold_3:45359592..45362361 reverse	WLIM1
9	Seita.7G179500.1	Si011708m	204	22.3544	7.5	scaffold_7:25796670..25798208 reverse	PLIM2
10	Seita.9G458000.1	Si037588m	199	22.0281	8.98	scaffold_9:50445005..50447025 forward	WLIM2
																	9
