# Supplementary material for: Genome-Wide Analysis of LIM Family Genes in Foxtail Millet (Setaria italica L.) and Characterization of the Role of SiWLIM2b in Drought Tolerance
Source: Int J Mol Sci. 2019 Mar 15;20(6):1303. doi: 10.3390/ijms20061303 (PMC6470693; doi:10.3390/ijms20061303)
Supplement: Supplementary file 1 [file ijms-20-01303-s001.zip › ijms-442293-Supplemental/Supplemental Table S4.xlsx]

## Sheet: Sheet1
Supplemental Table S4.The percentage of similarity compared with the sequences of LIM proteins in foxtail millet and the LIM proteins of maize, rice and arabidopsis thaliana on the same evolutionary branch.
The percentage of similarity(%)	Seita.9G201000.1	Seita.9G164800.1	Seita.3G375500.1	Seita.9G459200.1	Seita.4G050800.1	Seita.1G250500.1	Seita.4G104700.1	Seita.3G353200.1	Seita.7G179500.1	Seita.9G458000.1
OsPLIM2c	76.79
OsDAR3		76.66
ZmDAR1		75.89
OsDAR4			82.94
ZmLIM5			91.7
OsDAR2				74.45
ZmDAR2a				71.95
ZmDAR2b				78.82
AtDAR1				44.8
OsDAR1					87.55
ZmLIM3					92.02
ZmPLIM2A						90.24
ZmLIM4						87.44
OsLIM							49.83
ZmTAG-273							64.64
AtDAR4							11.57
OsWLIM1								50.75
ZmWLIM1								95.99
ZmLIM12								95.41
AtWLIM1								75.13
OsPLIM2b									89.71
ZmPLIM2b									91.22
ZmLIM9									92.65
OsWLIM2										89.95
ZmWLIM2B										95.02
AtWLIM2A										67.82
