# Supplementary material for: Genome-Wide Analysis of LIM Family Genes in Foxtail Millet (Setaria italica L.) and Characterization of the Role of SiWLIM2b in Drought Tolerance
Source: Int J Mol Sci. 2019 Mar 15;20(6):1303. doi: 10.3390/ijms20061303 (PMC6470693; doi:10.3390/ijms20061303)
Supplement: Supplementary file 1 [file ijms-20-01303-s001.zip › ijms-442293-Supplemental/Supplemental Table S6.xls]

## Sheet: Sheet1
Supplementary Table S6: List of primers in this study.
	Forward	Reverse
16318-SiWLIM2b	5'- TATCTCTAGAGGATCC ATGTTTAGCGGGACGCAGC-3'	5'-TGCTCACCATGGATCC AGATGAATCAGCAGCTGG-3'
clone for SiWLIM2b	5'- TCAAGATGAATCAGCAGCTGGTTGC-3'	5'-ATGTTTAGCGGGACGCAGCAGAAGT-3'
qRT-PCR for SiWLIM2b	5'- TCGCAATCACCTGCAAAGCTTACT -3'	5'-AAGGCTGCGTAGTTGGATGGT-3'
qRT-PCR for PAL	5'- TACAACAACGGGCTTCCTTC -3'	5'- TGAGCTTCAGGATGTCGATG-3'
qRT-PCR for C3H	5'- CCCAGCCAGGTAGTGAACAT -3'	5'- GCACCGATCTTGATTCCATT -3'
qRT-PCR for 4CL2	5'- CAAAAGCAGCTAAGGCCAAC -3'	5'- CTCCATTTTCATGGACAGCA -3'
qRT-PCR for Siactin	5'- ggCAAACAgggAgAAgATgA-3'	5'- gAggTTgTCggTAAggTCACg -3'
qRT-PCR for Osactin	5'- gAAgATCACTgCCTTgCTCC -3'	5'-CgATAACAgCTCCTCTTggC -3'
clone for SiWLIM2b to pMWB014	5'-ggatcc ATGTTTAGCGGGACGCAGCA-3' (F1)	5'-gaactc TCAAGATGAATCAGCA-3' (R1)
PCR for detection of transgenic rice	5'- TTGTGGCAAAACCGCGTATC -3' (F2)	5'-CATAAAAAACAGACTACATAATACTG-3' (R2)
